# Supplementary material for: Insights into the Composition and Function of Virus Communities During Acetic Acid Fermentation of Shanxi Aged Vinegar
Source: Foods. 2025 Sep 3;14(17):3095. doi: 10.3390/foods14173095 (PMC12428672; doi:10.3390/foods14173095)
Supplement: Supplementary file 1 [file foods-14-03095-s001.zip]

Archive with 4 entries (4 files):
- Supplementary File S1.pdf
- Supplementary File S2 SparCC correlations.xls
- Supplementary File S3 KEGG pathway summary at L3 level.xls
- Supplementary File S4 Antibiotic resistance genes in the vinegar virome.xls
