# Supplementary material for: Insights into the Composition and Function of Virus Communities During Acetic Acid Fermentation of Shanxi Aged Vinegar
Source: Foods. 2025 Sep 3;14(17):3095. doi: 10.3390/foods14173095 (PMC12428672; doi:10.3390/foods14173095)
Supplement: Supplementary file 1 [file foods-14-03095-s001.zip › Supplementary File S2 SparCC correlations.xls]

## Sheet: sparcc_corr
OTUA	OTUB	sparccCoef	Significance
Bacteria@Pantoea	Virus@Nickievirus	-0.995825	0
Bacteria@Pantoea	Virus@Cobrasixvirus	-0.979088	4e-06
Bacteria@Pantoea	Virus@Samsavirus	-0.979088	4e-06
Bacteria@Acetobacter	Bacteria@Lactobacillus	-0.966667	2.2e-05
Bacteria@Pantoea	Virus@Bakolyvirus	-0.962352	3.3e-05
Bacteria@Rummeliibacillus	Bacteria@Pantoea	-0.961781	3.5e-05
Bacteria@Pantoea	Virus@Brunovirus	-0.953983	6.6e-05
Bacteria@Pantoea	Virus@Cheoctovirus	-0.953983	6.6e-05
Bacteria@Pantoea	Virus@Ithacavirus	-0.953983	6.6e-05
Bacteria@Kosakonia	Virus@Brunovirus	-0.953663	6.7e-05
Bacteria@Kosakonia	Virus@Magiavirus	-0.953663	6.7e-05
Bacteria@Kosakonia	Virus@Samistivirus	-0.953663	6.7e-05
Bacteria@Kosakonia	Virus@Bakolyvirus	-0.953663	6.7e-05
Bacteria@Kosakonia	Virus@Cheoctovirus	-0.953663	6.7e-05
Virus@Anamdongvirus	Virus@Cimandefvirus	-0.95	8.8e-05
Virus@Junduvirus	Virus@Heilongjiangvirus	-0.95	8.8e-05
Bacteria@Ruminococcus	Virus@Tybeckvirus	-0.95	8.8e-05
Bacteria@Pantoea	Virus@Kunmingvirus	-0.945615	0.000117
Bacteria@Pantoea	Virus@Cimandefvirus	-0.945615	0.000117
Bacteria@Pantoea	Virus@Sokavirus	-0.945615	0.000117
Bacteria@Kosakonia	Bacteria@Lactobacillus	-0.936784	0.000197
Virus@Kahnovirus	Virus@Magiavirus	-0.933333	0.000236
Virus@Kahnovirus	Virus@Samistivirus	-0.933333	0.000236
Virus@Kahnovirus	Virus@Seussvirus	-0.933333	0.000236
Virus@Hollowayvirus	Virus@Heilongjiangvirus	-0.933333	0.000236
Virus@Tybeckvirus	Virus@Andrewvirus	-0.933333	0.000236
Bacteria@Rummeliibacillus	Virus@Moineauvirus	-0.932337	0.000248
Bacteria@Pantoea	Virus@Magiavirus	-0.928878	0.000295
Bacteria@Pantoea	Virus@Samistivirus	-0.928878	0.000295
Bacteria@Kosakonia	Virus@Samsavirus	-0.919905	0.000442
Virus@Andrewvirus	Virus@Heilongjiangvirus	-0.916667	0.000507
Virus@Kahnovirus	Virus@Brunovirus	-0.916667	0.000507
Virus@Kahnovirus	Virus@Kunmingvirus	-0.916667	0.000507
Virus@Larmunavirus	Virus@Kunmingvirus	-0.916667	0.000507
Virus@Cheoctovirus	Virus@Kahnovirus	-0.916667	0.000507
Virus@Anamdongvirus	Virus@Magiavirus	-0.916667	0.000507
Virus@Anamdongvirus	Virus@Samistivirus	-0.916667	0.000507
Virus@Anamdongvirus	Virus@Seussvirus	-0.916667	0.000507
Virus@Sokavirus	Virus@Kahnovirus	-0.916667	0.000507
Virus@Sokavirus	Virus@Larmunavirus	-0.916667	0.000507
Virus@Ithacavirus	Virus@Lidleunavirus	-0.916667	0.000507
Virus@Ithacavirus	Virus@Mooreparkvirus	-0.916667	0.000507
Virus@Ithacavirus	Virus@Kahnovirus	-0.916667	0.000507
Virus@Ithacavirus	Virus@Larmunavirus	-0.916667	0.000507
Virus@Tybeckvirus	Virus@Hollowayvirus	-0.916667	0.000507
Virus@Tybeckvirus	Virus@Ithacavirus	-0.916667	0.000507
Virus@Junduvirus	Virus@Colunavirus	-0.916667	0.000507
Virus@Junduvirus	Virus@Moineauvirus	-0.916667	0.000507
Virus@Hopescreekvirus	Virus@Junduvirus	-0.916667	0.000507
Bacteria@Rummeliibacillus	Virus@Heilongjiangvirus	-0.915386	0.000534
Bacteria@Rummeliibacillus	Virus@Colunavirus	-0.915386	0.000534
Bacteria@Rummeliibacillus	Virus@Anamdongvirus	-0.915386	0.000534
Bacteria@Rummeliibacillus	Virus@Hopescreekvirus	-0.915386	0.000534
Bacteria@Pantoea	Virus@Seussvirus	-0.912142	0.000607
Bacteria@Pantoea	Virus@Junduvirus	-0.903774	0.000827
Bacteria@Kosakonia	Virus@Kunmingvirus	-0.903026	0.000849
Bacteria@Kosakonia	Virus@Cimandefvirus	-0.903026	0.000849
Bacteria@Kosakonia	Virus@Nickievirus	-0.903026	0.000849
Bacteria@Kosakonia	Virus@Hollowayvirus	-0.903026	0.000849
Bacteria@Kosakonia	Virus@Sokavirus	-0.903026	0.000849
Bacteria@Kosakonia	Virus@Ithacavirus	-0.903026	0.000849
Bacteria@Kosakonia	Bacteria@Rummeliibacillus	-0.901296	0.000902
Virus@Kunmingvirus	Virus@Lidleunavirus	-0.9	0.000943
Virus@Kunmingvirus	Virus@Mooreparkvirus	-0.9	0.000943
Virus@Andrewvirus	Virus@Colunavirus	-0.9	0.000943
Virus@Kahnovirus	Virus@Andrewvirus	-0.9	0.000943
Virus@Kahnovirus	Virus@Cimandefvirus	-0.9	0.000943
Virus@Larmunavirus	Virus@Brunovirus	-0.9	0.000943
Virus@Moineauvirus	Virus@Kunmingvirus	-0.9	0.000943
Virus@Nickievirus	Virus@Lidleunavirus	-0.9	0.000943
Virus@Nickievirus	Virus@Mooreparkvirus	-0.9	0.000943
Virus@Cheoctovirus	Virus@Larmunavirus	-0.9	0.000943
Virus@Anamdongvirus	Virus@Andrewvirus	-0.9	0.000943
Virus@Sokavirus	Virus@Lidleunavirus	-0.9	0.000943
Virus@Sokavirus	Virus@Mooreparkvirus	-0.9	0.000943
Virus@Sokavirus	Virus@Moineauvirus	-0.9	0.000943
Virus@Tybeckvirus	Virus@Seussvirus	-0.9	0.000943
Virus@Hopescreekvirus	Virus@Andrewvirus	-0.9	0.000943
Bacteria@Ruminococcus	Virus@Lidleunavirus	-0.9	0.000943
Bacteria@Ruminococcus	Virus@Mooreparkvirus	-0.9	0.000943
Bacteria@Rummeliibacillus	Virus@Lidleunavirus	-0.898434	0.000994
Bacteria@Rummeliibacillus	Virus@Mooreparkvirus	-0.898434	0.000994
Bacteria@Pantoea	Virus@Andrewvirus	-0.895405	0.001099
Bacteria@Kosakonia	Virus@Seussvirus	-0.886147	0.001464
Bacteria@Kosakonia	Virus@Cobrasixvirus	-0.886147	0.001464
Virus@Colunavirus	Virus@Kunmingvirus	-0.883333	0.001591
Virus@Andrewvirus	Virus@Lidleunavirus	-0.883333	0.001591
Virus@Andrewvirus	Virus@Mooreparkvirus	-0.883333	0.001591
Virus@Larmunavirus	Virus@Magiavirus	-0.883333	0.001591
Virus@Larmunavirus	Virus@Samistivirus	-0.883333	0.001591
Virus@Larmunavirus	Virus@Seussvirus	-0.883333	0.001591
Virus@Larmunavirus	Virus@Andrewvirus	-0.883333	0.001591
Virus@Moineauvirus	Virus@Bakolyvirus	-0.883333	0.001591
Virus@Nickievirus	Virus@Colunavirus	-0.883333	0.001591
Virus@Hollowayvirus	Virus@Colunavirus	-0.883333	0.001591
Virus@Hollowayvirus	Virus@Moineauvirus	-0.883333	0.001591
Virus@Cobrasixvirus	Virus@Colunavirus	-0.883333	0.001591
Virus@Cobrasixvirus	Virus@Moineauvirus	-0.883333	0.001591
Virus@Samsavirus	Virus@Lidleunavirus	-0.883333	0.001591
Virus@Samsavirus	Virus@Mooreparkvirus	-0.883333	0.001591
Virus@Samsavirus	Virus@Kahnovirus	-0.883333	0.001591
Virus@Samsavirus	Virus@Larmunavirus	-0.883333	0.001591
Virus@Anamdongvirus	Virus@Brunovirus	-0.883333	0.001591
Virus@Anamdongvirus	Virus@Kunmingvirus	-0.883333	0.001591
Virus@Anamdongvirus	Virus@Nickievirus	-0.883333	0.001591
Virus@Anamdongvirus	Virus@Hollowayvirus	-0.883333	0.001591
Virus@Anamdongvirus	Virus@Cobrasixvirus	-0.883333	0.001591
Virus@Anamdongvirus	Virus@Cheoctovirus	-0.883333	0.001591
Virus@Sokavirus	Virus@Colunavirus	-0.883333	0.001591
Virus@Sokavirus	Virus@Anamdongvirus	-0.883333	0.001591
Virus@Ithacavirus	Virus@Colunavirus	-0.883333	0.001591
Virus@Ithacavirus	Virus@Anamdongvirus	-0.883333	0.001591
Virus@Tybeckvirus	Virus@Magiavirus	-0.883333	0.001591
Virus@Tybeckvirus	Virus@Samistivirus	-0.883333	0.001591
Virus@Tybeckvirus	Virus@Cimandefvirus	-0.883333	0.001591
Virus@Junduvirus	Virus@Lidleunavirus	-0.883333	0.001591
Virus@Junduvirus	Virus@Mooreparkvirus	-0.883333	0.001591
Virus@Junduvirus	Virus@Tybeckvirus	-0.883333	0.001591
Virus@Hopescreekvirus	Virus@Kunmingvirus	-0.883333	0.001591
Virus@Hopescreekvirus	Virus@Nickievirus	-0.883333	0.001591
Virus@Hopescreekvirus	Virus@Hollowayvirus	-0.883333	0.001591
Virus@Hopescreekvirus	Virus@Cobrasixvirus	-0.883333	0.001591
Virus@Hopescreekvirus	Virus@Sokavirus	-0.883333	0.001591
Virus@Hopescreekvirus	Virus@Ithacavirus	-0.883333	0.001591
Bacteria@Lactobacillus	Virus@Kahnovirus	-0.883333	0.001591
Bacteria@Lactobacillus	Virus@Larmunavirus	-0.883333	0.001591
Bacteria@Lactobacillus	Virus@Tybeckvirus	-0.883333	0.001591
Bacteria@Ruminococcus	Virus@Colunavirus	-0.883333	0.001591
Bacteria@Ruminococcus	Virus@Kahnovirus	-0.883333	0.001591
Bacteria@Ruminococcus	Virus@Larmunavirus	-0.883333	0.001591
Bacteria@Ruminococcus	Virus@Hopescreekvirus	-0.883333	0.001591
Bacteria@Limosilactobacillus	Virus@Brunovirus	-0.878669	0.001816
Bacteria@Limosilactobacillus	Virus@Magiavirus	-0.878669	0.001816
Bacteria@Limosilactobacillus	Virus@Samistivirus	-0.878669	0.001816
Bacteria@Limosilactobacillus	Virus@Cheoctovirus	-0.878669	0.001816
Bacteria@Limosilactobacillus	Bacteria@Lactobacillus	-0.878669	0.001816
Bacteria@Pantoea	Virus@Hollowayvirus	-0.878669	0.001816
Bacteria@Kosakonia	Virus@Andrewvirus	-0.869268	0.002335
Bacteria@Kosakonia	Virus@Junduvirus	-0.869268	0.002335
Virus@Lidleunavirus	Virus@Brunovirus	-0.866667	0.002495
Virus@Mooreparkvirus	Virus@Brunovirus	-0.866667	0.002495
Virus@Bakolyvirus	Virus@Lidleunavirus	-0.866667	0.002495
Virus@Bakolyvirus	Virus@Mooreparkvirus	-0.866667	0.002495
Virus@Heilongjiangvirus	Virus@Seussvirus	-0.866667	0.002495
Virus@Colunavirus	Virus@Seussvirus	-0.866667	0.002495
Virus@Cimandefvirus	Virus@Heilongjiangvirus	-0.866667	0.002495
Virus@Larmunavirus	Virus@Bakolyvirus	-0.866667	0.002495
Virus@Moineauvirus	Virus@Andrewvirus	-0.866667	0.002495
Virus@Nickievirus	Virus@Kahnovirus	-0.866667	0.002495
Virus@Nickievirus	Virus@Larmunavirus	-0.866667	0.002495
Virus@Hollowayvirus	Virus@Lidleunavirus	-0.866667	0.002495
Virus@Hollowayvirus	Virus@Mooreparkvirus	-0.866667	0.002495
Virus@Hollowayvirus	Virus@Kahnovirus	-0.866667	0.002495
Virus@Hollowayvirus	Virus@Larmunavirus	-0.866667	0.002495
Virus@Cobrasixvirus	Virus@Lidleunavirus	-0.866667	0.002495
Virus@Cobrasixvirus	Virus@Mooreparkvirus	-0.866667	0.002495
Virus@Cobrasixvirus	Virus@Kahnovirus	-0.866667	0.002495
Virus@Cheoctovirus	Virus@Lidleunavirus	-0.866667	0.002495
Virus@Cheoctovirus	Virus@Mooreparkvirus	-0.866667	0.002495
Virus@Samsavirus	Virus@Colunavirus	-0.866667	0.002495
Virus@Samsavirus	Virus@Moineauvirus	-0.866667	0.002495
Virus@Anamdongvirus	Virus@Samsavirus	-0.866667	0.002495
Virus@Tybeckvirus	Virus@Brunovirus	-0.866667	0.002495
Virus@Tybeckvirus	Virus@Cheoctovirus	-0.866667	0.002495
Virus@Junduvirus	Virus@Anamdongvirus	-0.866667	0.002495
Virus@Hopescreekvirus	Virus@Seussvirus	-0.866667	0.002495
Virus@Hopescreekvirus	Virus@Samsavirus	-0.866667	0.002495
Bacteria@Lactobacillus	Virus@Anamdongvirus	-0.866667	0.002495
Bacteria@Ruminococcus	Virus@Heilongjiangvirus	-0.866667	0.002495
Bacteria@Ruminococcus	Virus@Anamdongvirus	-0.866667	0.002495
Bacteria@Rummeliibacillus	Virus@Kahnovirus	-0.864531	0.002632
Bacteria@Rummeliibacillus	Virus@Larmunavirus	-0.864531	0.002632
Bacteria@Pseudomonas	Virus@Junduvirus	-0.857173	0.003144
Virus@Seussvirus	Virus@Lidleunavirus	-0.85	0.003705
Virus@Seussvirus	Virus@Mooreparkvirus	-0.85	0.003705
Virus@Colunavirus	Virus@Bakolyvirus	-0.85	0.003705
Virus@Cimandefvirus	Virus@Colunavirus	-0.85	0.003705
Virus@Kahnovirus	Virus@Bakolyvirus	-0.85	0.003705
Virus@Larmunavirus	Virus@Bigmanorsvirus	-0.85	0.003705
Virus@Moineauvirus	Virus@Seussvirus	-0.85	0.003705
Virus@Nickievirus	Virus@Moineauvirus	-0.85	0.003705
Virus@Cobrasixvirus	Virus@Heilongjiangvirus	-0.85	0.003705
Virus@Cobrasixvirus	Virus@Larmunavirus	-0.85	0.003705
Virus@Anamdongvirus	Virus@Bakolyvirus	-0.85	0.003705
Virus@Tybeckvirus	Virus@Kunmingvirus	-0.85	0.003705
Virus@Tybeckvirus	Virus@Nickievirus	-0.85	0.003705
Virus@Tybeckvirus	Virus@Sokavirus	-0.85	0.003705
Virus@Junduvirus	Virus@Larmunavirus	-0.85	0.003705
Virus@Hopescreekvirus	Virus@Bakolyvirus	-0.85	0.003705
Virus@Hopescreekvirus	Virus@Cimandefvirus	-0.85	0.003705
Bacteria@Lactobacillus	Virus@Heilongjiangvirus	-0.85	0.003705
Bacteria@Lactobacillus	Virus@Moineauvirus	-0.85	0.003705
Bacteria@Acetobacter	Virus@Hollowayvirus	-0.85	0.003705
Bacteria@Rummeliibacillus	Virus@Tybeckvirus	-0.847579	0.003909
Bacteria@Rummeliibacillus	Bacteria@Acetobacter	-0.847579	0.003909
Bacteria@Ruminococcus	Bacteria@Pantoea	-0.845196	0.004117
Virus@Lidleunavirus	Virus@Magiavirus	-0.833333	0.005266
Virus@Mooreparkvirus	Virus@Magiavirus	-0.833333	0.005266
Virus@Samistivirus	Virus@Lidleunavirus	-0.833333	0.005266
Virus@Samistivirus	Virus@Mooreparkvirus	-0.833333	0.005266
Virus@Heilongjiangvirus	Virus@Kunmingvirus	-0.833333	0.005266
Virus@Heilongjiangvirus	Virus@Bakolyvirus	-0.833333	0.005266
Virus@Colunavirus	Virus@Brunovirus	-0.833333	0.005266
Virus@Cimandefvirus	Virus@Lidleunavirus	-0.833333	0.005266
Virus@Cimandefvirus	Virus@Mooreparkvirus	-0.833333	0.005266
Virus@Larmunavirus	Virus@Cimandefvirus	-0.833333	0.005266
Virus@Moineauvirus	Virus@Brunovirus	-0.833333	0.005266
Virus@Nickievirus	Virus@Heilongjiangvirus	-0.833333	0.005266
Virus@Cheoctovirus	Virus@Colunavirus	-0.833333	0.005266
Virus@Cheoctovirus	Virus@Moineauvirus	-0.833333	0.005266
Virus@Sokavirus	Virus@Heilongjiangvirus	-0.833333	0.005266
Virus@Ithacavirus	Virus@Heilongjiangvirus	-0.833333	0.005266
Virus@Ithacavirus	Virus@Moineauvirus	-0.833333	0.005266
Virus@Tybeckvirus	Virus@Samsavirus	-0.833333	0.005266
Virus@Junduvirus	Virus@Kahnovirus	-0.833333	0.005266
Virus@Hopescreekvirus	Virus@Brunovirus	-0.833333	0.005266
Virus@Hopescreekvirus	Virus@Cheoctovirus	-0.833333	0.005266
Bacteria@Limosilactobacillus	Virus@Ithacavirus	-0.828459	0.005795
Bacteria@Pseudomonas	Virus@Hollowayvirus	-0.823558	0.006363
Bacteria@Limosilactobacillus	Virus@Bakolyvirus	-0.820091	0.006788
Virus@Lidleunavirus	Virus@Bigmanorsvirus	-0.816667	0.007225
Virus@Mooreparkvirus	Virus@Bigmanorsvirus	-0.816667	0.007225
Virus@Heilongjiangvirus	Virus@Magiavirus	-0.816667	0.007225
Virus@Heilongjiangvirus	Virus@Samistivirus	-0.816667	0.007225
Virus@Colunavirus	Virus@Magiavirus	-0.816667	0.007225
Virus@Colunavirus	Virus@Samistivirus	-0.816667	0.007225
Virus@Moineauvirus	Virus@Magiavirus	-0.816667	0.007225
Virus@Moineauvirus	Virus@Samistivirus	-0.816667	0.007225
Virus@Moineauvirus	Virus@Cimandefvirus	-0.816667	0.007225
Virus@Samsavirus	Virus@Heilongjiangvirus	-0.816667	0.007225
Virus@Tybeckvirus	Virus@Bigmanorsvirus	-0.816667	0.007225
Virus@Tybeckvirus	Virus@Bakolyvirus	-0.816667	0.007225
Virus@Tybeckvirus	Virus@Cobrasixvirus	-0.816667	0.007225
Virus@Hopescreekvirus	Virus@Magiavirus	-0.816667	0.007225
Virus@Hopescreekvirus	Virus@Samistivirus	-0.816667	0.007225
Bacteria@Lactobacillus	Virus@Lidleunavirus	-0.816667	0.007225
Bacteria@Lactobacillus	Virus@Mooreparkvirus	-0.816667	0.007225
Bacteria@Acetobacter	Virus@Magiavirus	-0.816667	0.007225
Bacteria@Acetobacter	Virus@Samistivirus	-0.816667	0.007225
Bacteria@Acetobacter	Virus@Kunmingvirus	-0.816667	0.007225
Bacteria@Acetobacter	Virus@Bakolyvirus	-0.816667	0.007225
Bacteria@Acetobacter	Virus@Sokavirus	-0.816667	0.007225
Bacteria@Acetobacter	Virus@Junduvirus	-0.816667	0.007225
Bacteria@Pseudomonas	Virus@Bigmanorsvirus	-0.806751	0.008598
Bacteria@Limosilactobacillus	Virus@Samsavirus	-0.803354	0.009106
Virus@Heilongjiangvirus	Virus@Brunovirus	-0.8	0.009628
Virus@Cheoctovirus	Virus@Heilongjiangvirus	-0.8	0.009628
Bacteria@Acetobacter	Virus@Brunovirus	-0.8	0.009628
Bacteria@Acetobacter	Virus@Andrewvirus	-0.8	0.009628
Bacteria@Acetobacter	Virus@Cheoctovirus	-0.8	0.009628
Bacteria@Ruminococcus	Virus@Moineauvirus	-0.8	0.009628
Virus@Junduvirus	Virus@Bigmanorsvirus	0.8	0.009628
Bacteria@Lactobacillus	Virus@Seussvirus	0.8	0.009628
Bacteria@Lactobacillus	Virus@Andrewvirus	0.8	0.009628
Bacteria@Lactobacillus	Virus@Samsavirus	0.8	0.009628
Bacteria@Lactobacillus	Virus@Ithacavirus	0.8	0.009628
Bacteria@Lactobacillus	Virus@Junduvirus	0.8	0.009628
Bacteria@Ruminococcus	Virus@Bigmanorsvirus	0.8	0.009628
Bacteria@Ruminococcus	Virus@Samsavirus	0.8	0.009628
Bacteria@[Eubacterium]_xylanophilum_group	Bacteria@Lachnospiraceae_NK4A136_group	0.806723	0.008602
Bacteria@Pseudomonas	Virus@Heilongjiangvirus	0.806751	0.008598
Virus@Hollowayvirus	Virus@Bigmanorsvirus	0.816667	0.007225
Virus@Hollowayvirus	Virus@Kunmingvirus	0.816667	0.007225
Virus@Sokavirus	Virus@Hollowayvirus	0.816667	0.007225
Virus@Ithacavirus	Virus@Bigmanorsvirus	0.816667	0.007225
Bacteria@Lactobacillus	Virus@Cimandefvirus	0.816667	0.007225
Bacteria@Kosakonia	Virus@Lidleunavirus	0.818631	0.006972
Bacteria@Kosakonia	Virus@Mooreparkvirus	0.818631	0.006972
Bacteria@Kosakonia	Virus@Heilongjiangvirus	0.818631	0.006972
Virus@Andrewvirus	Virus@Bigmanorsvirus	0.833333	0.005266
Virus@Andrewvirus	Virus@Kunmingvirus	0.833333	0.005266
Virus@Sokavirus	Virus@Andrewvirus	0.833333	0.005266
Virus@Junduvirus	Virus@Kunmingvirus	0.833333	0.005266
Virus@Junduvirus	Virus@Sokavirus	0.833333	0.005266
Bacteria@Lactobacillus	Virus@Kunmingvirus	0.833333	0.005266
Bacteria@Lactobacillus	Virus@Sokavirus	0.833333	0.005266
Bacteria@Acetobacter	Virus@Colunavirus	0.833333	0.005266
Bacteria@Acetobacter	Virus@Hopescreekvirus	0.833333	0.005266
Bacteria@Blautia	Bacteria@Candidatus_Saccharimonas	0.833333	0.005266
Bacteria@Blautia	Bacteria@Desulfovibrio	0.833333	0.005266
Bacteria@Ruminococcus	Virus@Brunovirus	0.833333	0.005266
Bacteria@Ruminococcus	Virus@Cheoctovirus	0.833333	0.005266
Bacteria@Kosakonia	Virus@Moineauvirus	0.83551	0.00504
Bacteria@Pantoea	Virus@Tybeckvirus	0.845196	0.004117
Bacteria@Turicibacter	Bacteria@Romboutsia	0.845196	0.004117
Bacteria@Rummeliibacillus	Bacteria@Lactobacillus	0.847579	0.003909
Virus@Andrewvirus	Virus@Bakolyvirus	0.85	0.003705
Virus@Samsavirus	Virus@Hollowayvirus	0.85	0.003705
Virus@Junduvirus	Virus@Brunovirus	0.85	0.003705
Virus@Junduvirus	Virus@Cheoctovirus	0.85	0.003705
Bacteria@Lactobacillus	Virus@Brunovirus	0.85	0.003705
Bacteria@Lactobacillus	Virus@Bakolyvirus	0.85	0.003705
Bacteria@Lactobacillus	Virus@Hollowayvirus	0.85	0.003705
Bacteria@Lactobacillus	Virus@Cheoctovirus	0.85	0.003705
Bacteria@Acetobacter	Virus@Lidleunavirus	0.85	0.003705
Bacteria@Acetobacter	Virus@Mooreparkvirus	0.85	0.003705
Bacteria@Ruminococcus	Virus@Magiavirus	0.85	0.003705
Bacteria@Ruminococcus	Virus@Samistivirus	0.85	0.003705
Bacteria@Ruminococcus	Virus@Nickievirus	0.85	0.003705
Bacteria@Kosakonia	Virus@Anamdongvirus	0.852389	0.003511
Bacteria@Kosakonia	Virus@Tybeckvirus	0.852389	0.003511
Bacteria@Pantoea	Virus@Heilongjiangvirus	0.853564	0.003418
Bacteria@Pantoea	Virus@Larmunavirus	0.853564	0.003418
Bacteria@Pantoea	Virus@Kahnovirus	0.861932	0.002806
Bacteria@Pantoea	Virus@Moineauvirus	0.861932	0.002806
Bacteria@[Eubacterium]_xylanophilum_group	Bacteria@Candidatus_Saccharimonas	0.861932	0.002806
Bacteria@[Eubacterium]_xylanophilum_group	Bacteria@Desulfovibrio	0.861932	0.002806
Bacteria@Turicibacter	Bacteria@Candidatus_Saccharimonas	0.861932	0.002806
Bacteria@Turicibacter	Bacteria@Desulfovibrio	0.861932	0.002806
Bacteria@Rummeliibacillus	Virus@Andrewvirus	0.864531	0.002632
Virus@Hollowayvirus	Virus@Brunovirus	0.866667	0.002495
Virus@Hollowayvirus	Virus@Bakolyvirus	0.866667	0.002495
Virus@Hollowayvirus	Virus@Nickievirus	0.866667	0.002495
Virus@Cobrasixvirus	Virus@Hollowayvirus	0.866667	0.002495
Virus@Cheoctovirus	Virus@Hollowayvirus	0.866667	0.002495
Virus@Samsavirus	Virus@Andrewvirus	0.866667	0.002495
Virus@Anamdongvirus	Virus@Moineauvirus	0.866667	0.002495
Virus@Junduvirus	Virus@Magiavirus	0.866667	0.002495
Virus@Junduvirus	Virus@Samistivirus	0.866667	0.002495
Virus@Junduvirus	Virus@Samsavirus	0.866667	0.002495
Bacteria@Lactobacillus	Virus@Magiavirus	0.866667	0.002495
Bacteria@Lactobacillus	Virus@Samistivirus	0.866667	0.002495
Bacteria@Acetobacter	Virus@Anamdongvirus	0.866667	0.002495
Bacteria@Kosakonia	Virus@Kahnovirus	0.869268	0.002335
Bacteria@Kosakonia	Virus@Larmunavirus	0.869268	0.002335
Bacteria@Kosakonia	Bacteria@Acetobacter	0.877707	0.001865
Bacteria@Rummeliibacillus	Virus@Seussvirus	0.881483	0.001677
Bacteria@Rummeliibacillus	Virus@Hollowayvirus	0.881483	0.001677
Bacteria@Rummeliibacillus	Virus@Ithacavirus	0.881483	0.001677
Virus@Bonnellvirus	Virus@Vhulanivirus	0.883333	0.001591
Virus@Bakolyvirus	Virus@Seussvirus	0.883333	0.001591
Virus@Andrewvirus	Virus@Brunovirus	0.883333	0.001591
Virus@Cimandefvirus	Virus@Kunmingvirus	0.883333	0.001591
Virus@Kahnovirus	Virus@Heilongjiangvirus	0.883333	0.001591
Virus@Moineauvirus	Virus@Kahnovirus	0.883333	0.001591
Virus@Nickievirus	Virus@Andrewvirus	0.883333	0.001591
Virus@Cobrasixvirus	Virus@Andrewvirus	0.883333	0.001591
Virus@Cheoctovirus	Virus@Andrewvirus	0.883333	0.001591
Virus@Anamdongvirus	Virus@Lidleunavirus	0.883333	0.001591
Virus@Anamdongvirus	Virus@Mooreparkvirus	0.883333	0.001591
Virus@Anamdongvirus	Virus@Larmunavirus	0.883333	0.001591
Virus@Sokavirus	Virus@Cimandefvirus	0.883333	0.001591
Virus@Junduvirus	Virus@Bakolyvirus	0.883333	0.001591
Virus@Junduvirus	Virus@Nickievirus	0.883333	0.001591
Virus@Junduvirus	Virus@Ithacavirus	0.883333	0.001591
Bacteria@Acetobacter	Virus@Kahnovirus	0.883333	0.001591
Bacteria@Ruminococcus	Virus@Seussvirus	0.883333	0.001591
Bacteria@Ruminococcus	Virus@Cimandefvirus	0.883333	0.001591
Bacteria@Ruminococcus	Virus@Junduvirus	0.883333	0.001591
Bacteria@Kosakonia	Bacteria@Pantoea	0.889862	0.001309
Bacteria@Pantoea	Virus@Lidleunavirus	0.895405	0.001099
Bacteria@Pantoea	Virus@Mooreparkvirus	0.895405	0.001099
Bacteria@Pantoea	Virus@Colunavirus	0.895405	0.001099
Bacteria@Pantoea	Virus@Anamdongvirus	0.895405	0.001099
Bacteria@Pantoea	Virus@Hopescreekvirus	0.895405	0.001099
Bacteria@Rummeliibacillus	Virus@Magiavirus	0.898434	0.000994
Bacteria@Rummeliibacillus	Virus@Samistivirus	0.898434	0.000994
Bacteria@Turicibacter	Bacteria@[Eubacterium]_xylanophilum_group	0.89916	0.00097
Virus@Bonnellvirus	Virus@Shapirovirus	0.9	0.000943
Virus@Seussvirus	Virus@Kunmingvirus	0.9	0.000943
Virus@Cimandefvirus	Virus@Bakolyvirus	0.9	0.000943
Virus@Kahnovirus	Virus@Colunavirus	0.9	0.000943
Virus@Larmunavirus	Virus@Heilongjiangvirus	0.9	0.000943
Virus@Nickievirus	Virus@Seussvirus	0.9	0.000943
Virus@Hollowayvirus	Virus@Magiavirus	0.9	0.000943
Virus@Hollowayvirus	Virus@Samistivirus	0.9	0.000943
Virus@Anamdongvirus	Virus@Colunavirus	0.9	0.000943
Virus@Sokavirus	Virus@Seussvirus	0.9	0.000943
Virus@Ithacavirus	Virus@Hollowayvirus	0.9	0.000943
Virus@Tybeckvirus	Virus@Moineauvirus	0.9	0.000943
Virus@Junduvirus	Virus@Cobrasixvirus	0.9	0.000943
Virus@Hopescreekvirus	Virus@Kahnovirus	0.9	0.000943
Virus@Hopescreekvirus	Virus@Anamdongvirus	0.9	0.000943
Bacteria@Acetobacter	Virus@Heilongjiangvirus	0.9	0.000943
Bacteria@Acetobacter	Virus@Larmunavirus	0.9	0.000943
Bacteria@Acetobacter	Virus@Moineauvirus	0.9	0.000943
Bacteria@Acetobacter	Virus@Tybeckvirus	0.9	0.000943
Bacteria@Candidatus_Saccharimonas	Bacteria@Romboutsia	0.9	0.000943
Bacteria@Desulfovibrio	Bacteria@Romboutsia	0.9	0.000943
Bacteria@Blautia	Bacteria@Lachnospiraceae_NK4A136_group	0.903774	0.000827
Bacteria@Rummeliibacillus	Virus@Brunovirus	0.915386	0.000534
Bacteria@Rummeliibacillus	Virus@Cimandefvirus	0.915386	0.000534
Bacteria@Rummeliibacillus	Virus@Cheoctovirus	0.915386	0.000534
Bacteria@Rummeliibacillus	Virus@Junduvirus	0.915386	0.000534
Virus@Andrewvirus	Virus@Magiavirus	0.916667	0.000507
Virus@Andrewvirus	Virus@Samistivirus	0.916667	0.000507
Virus@Kahnovirus	Virus@Lidleunavirus	0.916667	0.000507
Virus@Kahnovirus	Virus@Mooreparkvirus	0.916667	0.000507
Virus@Samsavirus	Virus@Seussvirus	0.916667	0.000507
Virus@Samsavirus	Virus@Cimandefvirus	0.916667	0.000507
Virus@Anamdongvirus	Virus@Heilongjiangvirus	0.916667	0.000507
Virus@Ithacavirus	Virus@Kunmingvirus	0.916667	0.000507
Virus@Ithacavirus	Virus@Bakolyvirus	0.916667	0.000507
Virus@Ithacavirus	Virus@Cobrasixvirus	0.916667	0.000507
Virus@Ithacavirus	Virus@Sokavirus	0.916667	0.000507
Virus@Junduvirus	Virus@Seussvirus	0.916667	0.000507
Virus@Junduvirus	Virus@Cimandefvirus	0.916667	0.000507
Bacteria@Ruminococcus	Virus@Hollowayvirus	0.916667	0.000507
Bacteria@Kosakonia	Bacteria@Limosilactobacillus	0.923762	0.000374
Bacteria@DNF00809	Virus@Shapirovirus	0.924402	0.000363
Virus@Kunmingvirus	Virus@Magiavirus	0.933333	0.000236
Virus@Kunmingvirus	Virus@Samistivirus	0.933333	0.000236
Virus@Seussvirus	Virus@Brunovirus	0.933333	0.000236
Virus@Bakolyvirus	Virus@Magiavirus	0.933333	0.000236
Virus@Bakolyvirus	Virus@Samistivirus	0.933333	0.000236
Virus@Heilongjiangvirus	Virus@Lidleunavirus	0.933333	0.000236
Virus@Heilongjiangvirus	Virus@Mooreparkvirus	0.933333	0.000236
Virus@Cimandefvirus	Virus@Brunovirus	0.933333	0.000236
Virus@Larmunavirus	Virus@Colunavirus	0.933333	0.000236
Virus@Moineauvirus	Virus@Larmunavirus	0.933333	0.000236
Virus@Nickievirus	Virus@Magiavirus	0.933333	0.000236
Virus@Nickievirus	Virus@Samistivirus	0.933333	0.000236
Virus@Nickievirus	Virus@Cimandefvirus	0.933333	0.000236
Virus@Hollowayvirus	Virus@Seussvirus	0.933333	0.000236
Virus@Hollowayvirus	Virus@Cimandefvirus	0.933333	0.000236
Virus@Cobrasixvirus	Virus@Magiavirus	0.933333	0.000236
Virus@Cobrasixvirus	Virus@Samistivirus	0.933333	0.000236
Virus@Cobrasixvirus	Virus@Seussvirus	0.933333	0.000236
Virus@Cobrasixvirus	Virus@Cimandefvirus	0.933333	0.000236
Virus@Cheoctovirus	Virus@Seussvirus	0.933333	0.000236
Virus@Cheoctovirus	Virus@Cimandefvirus	0.933333	0.000236
Virus@Sokavirus	Virus@Magiavirus	0.933333	0.000236
Virus@Sokavirus	Virus@Samistivirus	0.933333	0.000236
Virus@Ithacavirus	Virus@Seussvirus	0.933333	0.000236
Virus@Ithacavirus	Virus@Andrewvirus	0.933333	0.000236
Virus@Ithacavirus	Virus@Cimandefvirus	0.933333	0.000236
Virus@Tybeckvirus	Virus@Heilongjiangvirus	0.933333	0.000236
Virus@Tybeckvirus	Virus@Colunavirus	0.933333	0.000236
Virus@Tybeckvirus	Virus@Anamdongvirus	0.933333	0.000236
Virus@Hopescreekvirus	Virus@Larmunavirus	0.933333	0.000236
Virus@Hopescreekvirus	Virus@Tybeckvirus	0.933333	0.000236
Bacteria@Ruminococcus	Virus@Ithacavirus	0.933333	0.000236
Bacteria@Rummeliibacillus	Virus@Kunmingvirus	0.949289	9.2e-05
Bacteria@Rummeliibacillus	Virus@Nickievirus	0.949289	9.2e-05
Bacteria@Rummeliibacillus	Virus@Samsavirus	0.949289	9.2e-05
Bacteria@Rummeliibacillus	Virus@Sokavirus	0.949289	9.2e-05
Bacteria@DNF00809	Virus@Vhulanivirus	0.949613	9e-05
Virus@Cimandefvirus	Virus@Andrewvirus	0.95	8.8e-05
Virus@Moineauvirus	Virus@Lidleunavirus	0.95	8.8e-05
Virus@Moineauvirus	Virus@Mooreparkvirus	0.95	8.8e-05
Virus@Nickievirus	Virus@Kunmingvirus	0.95	8.8e-05
Virus@Cobrasixvirus	Virus@Brunovirus	0.95	8.8e-05
Virus@Cheoctovirus	Virus@Cobrasixvirus	0.95	8.8e-05
Virus@Samsavirus	Virus@Magiavirus	0.95	8.8e-05
Virus@Samsavirus	Virus@Samistivirus	0.95	8.8e-05
Virus@Anamdongvirus	Virus@Kahnovirus	0.95	8.8e-05
Virus@Sokavirus	Virus@Nickievirus	0.95	8.8e-05
Virus@Ithacavirus	Virus@Magiavirus	0.95	8.8e-05
Virus@Ithacavirus	Virus@Samistivirus	0.95	8.8e-05
Virus@Ithacavirus	Virus@Samsavirus	0.95	8.8e-05
Virus@Tybeckvirus	Virus@Lidleunavirus	0.95	8.8e-05
Virus@Tybeckvirus	Virus@Mooreparkvirus	0.95	8.8e-05
Bacteria@Ruminococcus	Virus@Andrewvirus	0.95	8.8e-05
Bacteria@Rummeliibacillus	Virus@Bakolyvirus	0.96624	2.3e-05
Bacteria@Rummeliibacillus	Virus@Cobrasixvirus	0.96624	2.3e-05
Virus@Kunmingvirus	Virus@Brunovirus	0.966667	2.2e-05
Virus@Seussvirus	Virus@Magiavirus	0.966667	2.2e-05
Virus@Seussvirus	Virus@Samistivirus	0.966667	2.2e-05
Virus@Bakolyvirus	Virus@Brunovirus	0.966667	2.2e-05
Virus@Bakolyvirus	Virus@Kunmingvirus	0.966667	2.2e-05
Virus@Colunavirus	Virus@Heilongjiangvirus	0.966667	2.2e-05
Virus@Andrewvirus	Virus@Seussvirus	0.966667	2.2e-05
Virus@Cimandefvirus	Virus@Magiavirus	0.966667	2.2e-05
Virus@Cimandefvirus	Virus@Samistivirus	0.966667	2.2e-05
Virus@Cimandefvirus	Virus@Seussvirus	0.966667	2.2e-05
Virus@Larmunavirus	Virus@Lidleunavirus	0.966667	2.2e-05
Virus@Larmunavirus	Virus@Mooreparkvirus	0.966667	2.2e-05
Virus@Larmunavirus	Virus@Kahnovirus	0.966667	2.2e-05
Virus@Moineauvirus	Virus@Heilongjiangvirus	0.966667	2.2e-05
Virus@Moineauvirus	Virus@Colunavirus	0.966667	2.2e-05
Virus@Nickievirus	Virus@Brunovirus	0.966667	2.2e-05
Virus@Nickievirus	Virus@Bakolyvirus	0.966667	2.2e-05
Virus@Cobrasixvirus	Virus@Kunmingvirus	0.966667	2.2e-05
Virus@Cobrasixvirus	Virus@Bakolyvirus	0.966667	2.2e-05
Virus@Cobrasixvirus	Virus@Nickievirus	0.966667	2.2e-05
Virus@Cheoctovirus	Virus@Kunmingvirus	0.966667	2.2e-05
Virus@Cheoctovirus	Virus@Bakolyvirus	0.966667	2.2e-05
Virus@Cheoctovirus	Virus@Nickievirus	0.966667	2.2e-05
Virus@Sokavirus	Virus@Brunovirus	0.966667	2.2e-05
Virus@Sokavirus	Virus@Bakolyvirus	0.966667	2.2e-05
Virus@Sokavirus	Virus@Cobrasixvirus	0.966667	2.2e-05
Virus@Sokavirus	Virus@Cheoctovirus	0.966667	2.2e-05
Virus@Ithacavirus	Virus@Brunovirus	0.966667	2.2e-05
Virus@Ithacavirus	Virus@Nickievirus	0.966667	2.2e-05
Virus@Ithacavirus	Virus@Cheoctovirus	0.966667	2.2e-05
Virus@Tybeckvirus	Virus@Kahnovirus	0.966667	2.2e-05
Virus@Tybeckvirus	Virus@Larmunavirus	0.966667	2.2e-05
Virus@Junduvirus	Virus@Andrewvirus	0.966667	2.2e-05
Virus@Hopescreekvirus	Virus@Heilongjiangvirus	0.966667	2.2e-05
Virus@Hopescreekvirus	Virus@Moineauvirus	0.966667	2.2e-05
Virus@Magiavirus	Virus@Brunovirus	0.983333	2e-06
Virus@Samistivirus	Virus@Brunovirus	0.983333	2e-06
Virus@Shapirovirus	Virus@Vhulanivirus	0.983333	2e-06
Virus@Colunavirus	Virus@Lidleunavirus	0.983333	2e-06
Virus@Colunavirus	Virus@Mooreparkvirus	0.983333	2e-06
Virus@Hollowayvirus	Virus@Andrewvirus	0.983333	2e-06
Virus@Cheoctovirus	Virus@Magiavirus	0.983333	2e-06
Virus@Cheoctovirus	Virus@Samistivirus	0.983333	2e-06
Virus@Samsavirus	Virus@Brunovirus	0.983333	2e-06
Virus@Samsavirus	Virus@Kunmingvirus	0.983333	2e-06
Virus@Samsavirus	Virus@Bakolyvirus	0.983333	2e-06
Virus@Samsavirus	Virus@Nickievirus	0.983333	2e-06
Virus@Samsavirus	Virus@Cobrasixvirus	0.983333	2e-06
Virus@Samsavirus	Virus@Cheoctovirus	0.983333	2e-06
Virus@Sokavirus	Virus@Samsavirus	0.983333	2e-06
Virus@Junduvirus	Virus@Hollowayvirus	0.983333	2e-06
Virus@Hopescreekvirus	Virus@Lidleunavirus	0.983333	2e-06
Virus@Hopescreekvirus	Virus@Mooreparkvirus	0.983333	2e-06
Virus@Mooreparkvirus	Virus@Lidleunavirus	1	0
Virus@Samistivirus	Virus@Magiavirus	1	0
Virus@Cheoctovirus	Virus@Brunovirus	1	0
Virus@Sokavirus	Virus@Kunmingvirus	1	0
Virus@Hopescreekvirus	Virus@Colunavirus	1	0
Bacteria@Desulfovibrio	Bacteria@Candidatus_Saccharimonas	1	0
