# Supplementary material for: Insights into the Composition and Function of Virus Communities During Acetic Acid Fermentation of Shanxi Aged Vinegar
Source: Foods. 2025 Sep 3;14(17):3095. doi: 10.3390/foods14173095 (PMC12428672; doi:10.3390/foods14173095)
Supplement: Supplementary file 1 [file foods-14-03095-s001.zip › Supplementary File S3 KEGG pathway summary at L3 level.xls]

#ProteinID	d1_1	d1_2	d1_3	d5_1	d5_2	d5_3	d9_1	d9_2	d9_3	taxonomy
ko00010	0.0031	0.0056	0.0045	0.0022	0.0034	0.0	0.0025	0.0012	0.0	Metabolism;Carbohydrate metabolism;Glycolysis / Gluconeogenesis
ko00020	0.0	0.0	0.0369	0.0	0.0	0.0	0.0	0.0	0.0176	Metabolism;Carbohydrate metabolism;Citrate cycle (TCA cycle)
ko00040	0.0	0.0	0.0	0.0	0.0	0.0	0.0	0.0016	0.002	Metabolism;Carbohydrate metabolism;Pentose and glucuronate interconversions
ko00051	0.0	0.0035	0.0039	0.0	0.0	0.0	0.0	0.0	0.0	Metabolism;Carbohydrate metabolism;Fructose and mannose metabolism
ko00052	0.0	25.0715	27.0897	0.0	3.2354	0.0	0.3054	0.2607	0.2599	Metabolism;Carbohydrate metabolism;Galactose metabolism
ko00061	0.1493	0.2343	0.0	0.1366	0.1549	0.0466	0.0	0.21600000000000003	0.0	Metabolism;Lipid metabolism;Fatty acid biosynthesis
ko00121	0.0	0.0	0.0239	0.0	0.0	0.0	0.0	0.0	0.0	Metabolism;Lipid metabolism;Secondary bile acid biosynthesis
ko00130	0.008	0.0	0.0	0.0079	0.0053	0.0176	0.0	0.0	0.0	Metabolism;Metabolism of cofactors and vitamins;Ubiquinone and other terpenoid-quinone biosynthesis
ko00190	0.0	0.0	0.0	0.0	0.0	0.0	0.0	0.0005	0.0	Metabolism;Energy metabolism;Oxidative phosphorylation
ko00230	18.2251	22.5064	21.6812	202.8395	207.3915	203.5076	220.5311	226.3999	222.1118	Metabolism;Nucleotide metabolism;Purine metabolism
ko00240	42.4377	54.7882	54.8208	770.5839	783.3001	775.7603	830.0026	852.0753	825.6506	Metabolism;Nucleotide metabolism;Pyrimidine metabolism
ko00250	0.4481	0.2897	0.2601	0.4847	0.4839	0.3673	0.1545	0.149	0.2	Metabolism;Amino acid metabolism;Alanine, aspartate and glutamate metabolism
ko00260	0.0094	0.0104	0.0	0.0257	0.0129	0.008	0.0014	0.0061	0.0054	Metabolism;Amino acid metabolism;Glycine, serine and threonine metabolism
ko00270	8.5965	12.2754	12.3139	26.5925	27.0068	29.1873	23.9202	25.0228	23.9909	Metabolism;Amino acid metabolism;Cysteine and methionine metabolism
ko00330	0.0038	0.0185	0.004	0.0193	0.0098	0.0041	0.001	0.004	0.0027	Metabolism;Amino acid metabolism;Arginine and proline metabolism
ko00340	0.0025	0.0	0.0	0.0	0.0	0.0	0.0	0.0021	0.0	Metabolism;Amino acid metabolism;Histidine metabolism
ko00350	0.0247	0.0059	0.0033	0.021	0.0145	0.0173	0.0062	0.0137	0.0077	Metabolism;Amino acid metabolism;Tyrosine metabolism
ko00400	0.3252	0.4059	0.1587	0.4158	0.513	0.3493	0.20199999999999999	0.1299	0.2022	Metabolism;Amino acid metabolism;Phenylalanine, tyrosine and tryptophan biosynthesis
ko00450	0.0201	0.0079	0.0	0.0151	0.0266	0.0075	0.0	0.0037	0.0	Metabolism;Metabolism of other amino acids;Selenocompound metabolism
ko00480	0.0173	0.0241	0.0254	0.0382	0.0	0.0192	0.0049	0.0185	0.0023	Metabolism;Metabolism of other amino acids;Glutathione metabolism
ko00500	0.0143	0.0109	0.0188	0.026000000000000002	0.0194	0.0048	0.0041	0.0064	0.0048	Metabolism;Carbohydrate metabolism;Starch and sucrose metabolism
ko00520	9.9521	0.0	0.0	1.7531	1.7009999999999998	2.1542	0.0	0.0	0.0	Metabolism;Carbohydrate metabolism;Amino sugar and nucleotide sugar metabolism
ko00540	0.0	0.0	0.0	0.0032	0.0042	0.0	0.0023	0.0	0.0	Metabolism;Glycan biosynthesis and metabolism;Lipopolysaccharide biosynthesis
ko00550	0.3862	0.2673	0.2074	0.3927	0.4144	0.3391	0.1418	0.1505	0.1914	Metabolism;Glycan biosynthesis and metabolism;Peptidoglycan biosynthesis
ko00562	0.0	0.0	0.0	0.0019	0.0	0.0021	0.0	0.0015	0.0	Metabolism;Carbohydrate metabolism;Inositol phosphate metabolism
ko00564	0.0757	0.0717	0.0768	6.0482	6.4486	5.9662	9.2125	9.3327	9.4707	Metabolism;Lipid metabolism;Glycerophospholipid metabolism
ko00620	0.1244	0.1371	0.0793	0.14400000000000002	0.1574	0.1284	0.0566	0.1019	0.0994	Metabolism;Carbohydrate metabolism;Pyruvate metabolism
ko00627	0.0	0.0	0.0	0.0	0.0	0.0	0.0	0.0012	0.0009	Metabolism;Xenobiotics biodegradation and metabolism;Aminobenzoate degradation
ko00630	0.0327	0.0166	0.0	0.0151	0.0172	0.0	0.0161	0.0114	0.0	Metabolism;Carbohydrate metabolism;Glyoxylate and dicarboxylate metabolism
ko00633	0.0785	0.0558	0.0259	0.0118	0.0308	0.0474	0.0346	0.0192	0.0215	Metabolism;Xenobiotics biodegradation and metabolism;Nitrotoluene degradation
ko00640	0.008	0.0	0.0	0.0	0.0174	0.0	0.0	0.0	0.0	Metabolism;Carbohydrate metabolism;Propanoate metabolism
ko00670	0.0	0.0	0.0	0.0	222.1299	0.0	0.0	0.0	0.0	Metabolism;Metabolism of cofactors and vitamins;One carbon pool by folate
ko00720	0.0	0.0	0.0	0.0	0.0	0.025	0.0	0.0	0.0	Metabolism;Energy metabolism;Carbon fixation pathways in prokaryotes
ko00740	0.0058	0.0	0.0	0.0	0.0057	0.0	0.0	0.0	0.0	Metabolism;Metabolism of cofactors and vitamins;Riboflavin metabolism
ko00750	0.017	0.0	0.0265	0.0079	0.0167	0.026000000000000002	0.0116	0.0064	0.0151	Metabolism;Metabolism of cofactors and vitamins;Vitamin B6 metabolism
ko00760	0.0027	0.0038	0.0042	0.0056	0.0	0.0042	0.0017	0.0	0.0029	Metabolism;Metabolism of cofactors and vitamins;Nicotinate and nicotinamide metabolism
ko00770	0.0	0.0	0.0081	0.0	0.0	0.0	0.0	0.0	0.0	Metabolism;Metabolism of cofactors and vitamins;Pantothenate and CoA biosynthesis
ko00780	0.4721	0.3226	0.3231	0.3313	0.4328	0.2246	0.3205	0.4424	0.3839	Metabolism;Metabolism of cofactors and vitamins;Biotin metabolism
ko00790	0.0317	0.0512	0.0334	0.0742	0.0649	0.0502	0.0975	0.1108	0.1006	Metabolism;Metabolism of cofactors and vitamins;Folate biosynthesis
ko00860	2.3598	2.906	2.9591	7.6306	7.7689	7.5175	11.0226	10.4966	11.3964	Metabolism;Metabolism of cofactors and vitamins;Porphyrin and chlorophyll metabolism
ko00910	0.4448	0.29100000000000004	0.2799	0.5264	0.5276	0.37	0.1637	0.1524	0.2057	Metabolism;Energy metabolism;Nitrogen metabolism
ko00920	0.0117	0.0082	0.0092	0.0041	0.008	0.0	0.0027	0.0	0.0	Metabolism;Energy metabolism;Sulfur metabolism
ko00970	0.6156	0.4709	0.4473	0.7774	0.8576	0.5653	0.3281	0.2904	0.3174	Genetic Information Processing;Translation;Aminoacyl-tRNA biosynthesis
ko01503	0.0326	0.0126	0.0329	0.0449	0.0356	0.0149	0.0131	0.0037	0.0054	Human Diseases;Drug resistance: antimicrobial;Cationic antimicrobial peptide (CAMP) resistance
ko02010	0.0326	0.036000000000000004	0.0268	0.0339	0.0337	0.0233	0.0098	0.0114	0.0205	Environmental Information Processing;Membrane transport;ABC transporters
ko02020	0.0138	0.0134	0.0109	0.0168	0.0096	0.0061	0.0035	0.0	0.0059	Environmental Information Processing;Signal transduction;Two-component system
ko02024	0.0039	0.0011	0.0017	0.0025	0.0022	0.0023	0.0008	0.0	0.002	Cellular Processes;Cellular community - prokaryotes;Quorum sensing
ko02026	0.0012	0.0052	0.0	0.006	0.0037	0.0	0.0	0.001	0.0	Cellular Processes;Cellular community - prokaryotes;Biofilm formation - Escherichia coli
ko03010	0.2305	0.1377	0.1497	0.2905	0.2401	0.1823	0.0793	0.0666	0.1367	Genetic Information Processing;Translation;Ribosome
ko03013	0.0011	0.0072	0.0	0.0022	0.0	0.0	0.0	0.0	0.0	Genetic Information Processing;Translation;RNA transport
ko03018	0.0086	0.0167	0.0081	0.012	0.0198	0.0094	0.0	0.0056	0.0073	Genetic Information Processing;Folding, sorting and degradation;RNA degradation
ko03020	0.1924	0.2029	0.1855	0.1662	0.1785	0.1347	0.3842	0.3141	0.2734	Genetic Information Processing;Transcription;RNA polymerase
ko03030	337.9698	441.6726	437.6881	1136.4028	1135.1806	1133.4985	1166.5396	1185.5618	1145.7356	Genetic Information Processing;Replication and repair;DNA replication
ko03410	94.6157	121.4938	0.0	99.6675	0.0	0.0	0.0	139.8931	0.0	Genetic Information Processing;Replication and repair;Base excision repair
ko03420	86.6278	111.17399999999999	107.2658	91.3497	94.454	90.1428	125.3996	128.2181	138.0216	Genetic Information Processing;Replication and repair;Nucleotide excision repair
ko03430	287.8274	389.25	400.6237	1405.2837	1402.6378	1416.5507	1434.092	1465.4883	1396.1989999999998	Genetic Information Processing;Replication and repair;Mismatch repair
ko03440	159.4043	211.1063	213.6188	839.5249	837.6128	843.9935	848.7659	867.0039999999999	821.205	Genetic Information Processing;Replication and repair;Homologous recombination
ko04112	235.6011	299.3645	290.4093	205.935	205.4198	189.1734	209.7176	204.8581	212.2392	Cellular Processes;Cell growth and death;Cell cycle - Caulobacter
ko04122	0.1029	0.1634	0.1023	0.1896	0.1422	0.1526	0.0316	0.0699	0.081	Genetic Information Processing;Folding, sorting and degradation;Sulfur relay system
ko04139	0.2992	0.3135	0.251	0.1126	0.1193	0.1764	0.3433	0.3676	0.2957	Cellular Processes;Transport and catabolism;Mitophagy - yeast
ko04151	0.0	0.0	0.0	0.0	0.0	0.0	0.0233	0.0177	0.0178	Environmental Information Processing;Signal transduction;PI3K-Akt signaling pathway
ko04210	0.0205	0.0095	0.032	0.0363	0.0358	0.0625	0.0033	0.0	0.0014	Cellular Processes;Cell growth and death;Apoptosis
ko04213	0.039	0.0441	0.1309	0.0965	0.0681	0.1285	0.0063	0.0	0.0035	Organismal Systems;Aging;Longevity regulating pathway - multiple species
ko04621	0.0	0.0	0.0	0.0254	0.0	0.0279	0.0558	0.0449	0.0593	Organismal Systems;Immune system;NOD-like receptor signaling pathway
ko04974	1.0047	1.1048	1.0605	0.5597	0.5846	0.69	0.0	0.0	0.0	Organismal Systems;Digestive system;Protein digestion and absorption
ko05017	0.38799999999999996	0.5539999999999999	0.5556	3.2702	3.2893	3.4339999999999997	7.3125	7.7403	7.702999999999999	Human Diseases;Neurodegenerative disease;Spinocerebellar ataxia
ko05133	0.0009	0.0	0.0	0.0	0.0	0.002	0.0013	0.0007	0.0	Human Diseases;Infectious disease: bacterial;Pertussis
ko05164	0.0	0.0041	0.0	0.0	0.0	0.0	0.0	0.0	0.0	Human Diseases;Infectious disease: viral;Influenza A
ko05322	0.1165	0.10800000000000001	0.0607	0.155	0.1908	0.128	0.0	0.0	0.0	Human Diseases;Immune disease;Systemic lupus erythematosus
ko05418	0.0	0.0	0.0	0.0	0.0325	0.0	0.0	0.0	0.0	Human Diseases;Cardiovascular disease;Fluid shear stress and atherosclerosis
