# Supplementary material for: Insights into the Composition and Function of Virus Communities During Acetic Acid Fermentation of Shanxi Aged Vinegar
Source: Foods. 2025 Sep 3;14(17):3095. doi: 10.3390/foods14173095 (PMC12428672; doi:10.3390/foods14173095)
Supplement: Supplementary file 1 [file foods-14-03095-s001.zip › Supplementary File S4 Antibiotic resistance genes in the vinegar virome.xls]

## Sheet: 放在论文中附表---card(1)-第一次分析结果，有各组数据
#ProteinID	d1_1	d1_2	d1_3	d5_1	d5_2	d5_3	d9_1	d9_2	d9_3	evalue	ARO_Accession	ARO_Name	AMR_Gene_Family	Drug_Class	Resistance_Mechanism	CARD_Short_Name
gene_23	0	0.140651	0	0.100983	0.0994242	0	0.148277	0	0	3.92e-07	ARO:3003665	NmcR	NmcA beta-lactamase	carbapenem;cephalosporin;cephamycin;penam	antibiotic inactivation	NmcR
gene_53	0	0	0.231696	0	0	0	0	0	0	4.12e-37	ARO:3000832	evgA	major facilitator superfamily (MFS) antibiotic efflux pump;resistance-nodulation-cell division (RND) antibiotic efflux pump	fluoroquinolone antibiotic;macrolide antibiotic;penam;tetracycline antibiotic	antibiotic efflux	evgA
gene_69	0.199099	0	0	0	0	0	0	0	0	1.05e-68	ARO:3004122	Klebsiella pneumoniae OmpK37	General Bacterial Porin with reduced permeability to beta-lactams	carbapenem;cephalosporin;cephamycin;monobactam;penam;penem	reduced permeability to antibiotic	Kpne_OmpK37
gene_679	758.776	949.966	925.899	256.714	252.622	254.239	38.5002	43.8097	42.9597	1.14e-62	ARO:3003296	Staphylococcus aureus gyrA conferring resistance to fluoroquinolones	fluoroquinolone resistant gyrA	fluoroquinolone antibiotic;nybomycin-like antibiotic	antibiotic target alteration	Saur_gyrA_FLO
gene_1220	0	0	0.156191	0	0	0	0	0	0	1.06e-21	ARO:3005041	mlaF	ATP-binding cassette (ABC) antibiotic efflux pump	oxazolidinone antibiotic	antibiotic efflux	mlaF
gene_1741	0	0	0	0	0	0	0	0	0.088519	5.47e-96	ARO:3000518	CRP	resistance-nodulation-cell division (RND) antibiotic efflux pump	fluoroquinolone antibiotic;macrolide antibiotic;penam	antibiotic efflux	CRP
gene_1808	0.253448	0	0	0	0.166065	0.0928646	0	0	0	7.05e-34	ARO:3005091	RanA	ATP-binding cassette (ABC) antibiotic efflux pump	aminoglycoside antibiotic	antibiotic efflux	RanA
gene_1809	0.148851	0	0	0	0	0.163619	0	0	0.27188	1.8e-36	ARO:3003893	Escherichia coli uhpA with mutation conferring resistance to fosfomycin	antibiotic-resistant UhpT	phosphonic acid antibiotic	antibiotic target alteration	Ecol_uhpA_FOF
gene_1810	0.0775648	0	0.0606549	0	0.0762335	0	0	0	0.0472248	8.56e-17	ARO:3003791	Enterococcus faecalis liaS mutant conferring daptomycin resistance	daptomycin resistant liaS	peptide antibiotic	antibiotic efflux;antibiotic target alteration	Efae_liaS_DAP
gene_1815	0.101599	0.0470869	0.105932	0.0676135	0.0665701	0	0	0	0.0206193	1.55e-99	ARO:3005059	LptD	ATP-binding cassette (ABC) antibiotic efflux pump	aminocoumarin antibiotic;carbapenem;peptide antibiotic;rifamycin antibiotic	antibiotic efflux	LptD
gene_1818	0.235914	0.164005	0.368965	0.353249	0	0	0	0	0.143635	1e-22	ARO:3000326	ErmE	Erm 23S ribosomal RNA methyltransferase	lincosamide antibiotic;macrolide antibiotic;streptogramin A antibiotic;streptogramin B antibiotic;streptogramin antibiotic	antibiotic target alteration	ErmE
gene_1850	0.149921	0	0	0	0.0736741	0	0	0	0.0456393	7.57e-07	ARO:3002884	iri	rifampin monooxygenase	rifamycin antibiotic	antibiotic inactivation	iri
gene_1852	0	0.218398	0.122834	0.156802	0.154382	0.0863315	0	0	0	7.01e-34	ARO:3003463	Mycobacterium tuberculosis kasA mutant conferring resistance to isoniazid	antibiotic resistant kasA	disinfecting agents and antiseptics;isoniazid-like antibiotic	antibiotic target alteration	Mtub_kasA_INH
gene_1854	0	0	0	0.12841	0.126428	0	0	0	0	6.37e-49	ARO:3004049	Escherichia coli fabG mutations conferring resistance to triclosan	antibiotic resistant fabG	disinfecting agents and antiseptics	antibiotic target alteration	Ecol_fabG_TRC
gene_1855	0.076055	0	0.118948	0.0759213	0.224249	0.0836008	0	0	0	1.01e-61	ARO:3003463	Mycobacterium tuberculosis kasA mutant conferring resistance to isoniazid	antibiotic resistant kasA	disinfecting agents and antiseptics;isoniazid-like antibiotic	antibiotic target alteration	Mtub_kasA_INH
gene_1858	0.312586	0.144871	0	0	0	0.114533	0	0	0	4.98e-11	ARO:3000620	adeL	resistance-nodulation-cell division (RND) antibiotic efflux pump	fluoroquinolone antibiotic;tetracycline antibiotic	antibiotic efflux	adeL
gene_1859	1.55552	0.617932	0.926783	0.295769	0.800813	0.651373	0.43429	0.483049	0.586281	2.54e-12	ARO:3000822	pmrA	major facilitator superfamily (MFS) antibiotic efflux pump	fluoroquinolone antibiotic	antibiotic efflux	pmrA
gene_1866	7.56043	6.82347	5.94675	9.66562	10.1248	7.14414	4.01795	3.38784	4.49544	1.36e-107	ARO:3004835	Neisseria gonorrhoeae pilQ gene conferring resistance to beta-lactam	Penicillin-binding protein mutations conferring resistance to beta-lactam antibiotics	carbapenem;cephalosporin;cephamycin;monobactam;penam	antibiotic target alteration	Ngon_pilQ_BLA
gene_1871	8.16283	5.97054	4.65886	8.88222	9.46757	7.69696	3.57241	3.532	4.21616	2.41e-194	ARO:3004833	Neisseria gonorrhoeae PBP1 conferring resistance to beta-lactam antibiotics	Penicillin-binding protein mutations conferring resistance to beta-lactam antibiotics	carbapenem;cephalosporin;cephamycin;monobactam;penam	antibiotic target alteration	Ngon_PBP1_BLA
gene_2060	2.16846	1.82036	2.04766	1.14359	0.764031	1.12434	0.989516	1.83435	1.37008	4.8e-31	ARO:3003931	Capnocytophaga gingivalis gyrA conferring resistance to fluoroquinolones	fluoroquinolone resistant gyrA	fluoroquinolone antibiotic;nybomycin-like antibiotic	antibiotic target alteration	Cgin_gyrA_FLO
gene_2064	2.34167	3.63439	2.12926	1.19596	1.07046	2.63386	2.15518	2.35276	1.98936	1.12e-22	ARO:3003305	Ureaplasma urealyticum gyrB conferring resistance to fluoroquinolones	fluoroquinolone resistant gyrB	aminocoumarin antibiotic;fluoroquinolone antibiotic	antibiotic target alteration	Uure_gyrB_FLO
gene_2222	0	0.0412345	0.0927663	0.23684	0.0874443	0.0977986	0.434702	0.507683	0.343074	9.82e-47	ARO:3004562	Clostridioides difficile gyrB conferring resistance to fluoroquinolones	fluoroquinolone resistant gyrB	aminocoumarin antibiotic;fluoroquinolone antibiotic	antibiotic target alteration	Cdif_gyrB_FLO
gene_2223	3.60323	5.81559	3.23311	108.791	101.421	121.646	283.314	282.764	321.482	4.3e-22	ARO:3003929	Neisseria gonorrhoeae parC conferring resistance to fluoroquinolones	fluoroquinolone resistant parC	fluoroquinolone antibiotic	antibiotic target alteration	Ngon_parC_FLO
gene_2751	9.45028	11.5223	12.961	100.432	90.7373	95.4087	170.058	163.077	162.875	6.16e-09	ARO:3004476	vmlR	Miscellaneous ABC-F subfamily ATP-binding cassette ribosomal protection proteins	lincosamide antibiotic;streptogramin B antibiotic;streptogramin antibiotic	antibiotic target protection	vmlR
gene_3524	0	0.145843	0.164053	0	0	0	0	0	0	3.38e-09	ARO:3003665	NmcR	NmcA beta-lactamase	carbapenem;cephalosporin;cephamycin;penam	antibiotic inactivation	NmcR
gene_3525	0.0747814	0	0	0	0	0.0822008	0	0	0.0455301	2.53e-11	ARO:3002698	cmlB	major facilitator superfamily (MFS) antibiotic efflux pump	phenicol antibiotic	antibiotic efflux	cmlB
gene_3528	0	0	0.444435	0	0	0	0	0	0	9.53e-66	ARO:3004583	Klebsiella pneumoniae KpnF	major facilitator superfamily (MFS) antibiotic efflux pump	aminoglycoside antibiotic;cephalosporin;disinfecting agents and antiseptics;macrolide antibiotic;peptide antibiotic;rifamycin antibiotic;tetracycline antibiotic	antibiotic efflux	Kpne_KpnF
gene_3537	0	0	0	0	0.128009	0	0	0	0	3.21e-68	ARO:3005068	ParR	Outer Membrane Porin (Opr);resistance-nodulation-cell division (RND) antibiotic efflux pump	aminoglycoside antibiotic;carbapenem;cephalosporin;cephamycin;disinfecting agents and antiseptics;fluoroquinolone antibiotic;macrolide antibiotic;monobactam;penam;penem;phenicol antibiotic;tetracycline antibiotic	antibiotic efflux;reduced permeability to antibiotic	ParR
gene_3538	0	0.100141	0	0.0718978	0	0.0791703	0	0	0	2.07e-64	ARO:3005067	ParS	Outer Membrane Porin (Opr);resistance-nodulation-cell division (RND) antibiotic efflux pump	aminoglycoside antibiotic;carbapenem;cephalosporin;cephamycin;disinfecting agents and antiseptics;fluoroquinolone antibiotic;macrolide antibiotic;monobactam;penam;penem;phenicol antibiotic;tetracycline antibiotic	antibiotic efflux;reduced permeability to antibiotic	ParS
gene_3549	0	0	0.190968	0	0	0	0	0	0	8.37e-32	ARO:3004049	Escherichia coli fabG mutations conferring resistance to triclosan	antibiotic resistant fabG	disinfecting agents and antiseptics	antibiotic target alteration	Ecol_fabG_TRC
gene_3565	0	0	0	0.0622827	0.0613215	0	0	0	0	4.24e-06	ARO:3004103	QepA2	major facilitator superfamily (MFS) antibiotic efflux pump	fluoroquinolone antibiotic	antibiotic efflux	QepA2
gene_3575	0	0.151962	0	0	0	0	0	0	0	2.03e-38	ARO:3003548	mdtN	major facilitator superfamily (MFS) antibiotic efflux pump	disinfecting agents and antiseptics;nucleoside antibiotic	antibiotic efflux	mdtN
gene_3592	0	0	0	0	0	0	0	0.0630714	0	2.58e-36	ARO:3003801	bcr-1	major facilitator superfamily (MFS) antibiotic efflux pump	bicyclomycin-like antibiotic	antibiotic efflux	bcr-1
gene_3595	0	0.0948934	0	0.0681302	0	0	0	0.055635	0	7.2e-141	ARO:3003953	hmrM	multidrug and toxic compound extrusion (MATE) transporter	disinfecting agents and antiseptics;fluoroquinolone antibiotic	antibiotic efflux	hmrM
gene_3612	0	0.174543	0	0	0	0	0	0	0	1.38e-16	ARO:3002522	novA	ATP-binding cassette (ABC) antibiotic efflux pump	aminocoumarin antibiotic	antibiotic efflux	novA
gene_3626	0.102824	0	0	0	0	0	0	0	0	3.04e-07	ARO:3003511	Escherichia coli soxS with mutation conferring antibiotic resistance	ATP-binding cassette (ABC) antibiotic efflux pump;General Bacterial Porin with reduced permeability to beta-lactams;major facilitator superfamily (MFS) antibiotic efflux pump;resistance-nodulation-cell division (RND) antibiotic efflux pump	carbapenem;cephalosporin;cephamycin;disinfecting agents and antiseptics;fluoroquinolone antibiotic;glycylcycline;monobactam;penam;penem;phenicol antibiotic;rifamycin antibiotic;tetracycline antibiotic	antibiotic efflux;antibiotic target alteration;reduced permeability to antibiotic	Ecol_soxS_MULT
gene_3633	0	0.0548061	0	0.0393488	0.0387416	0	0	0	0.0719985	1.27e-46	ARO:3003992	rphB	rifampin phosphotransferase	rifamycin antibiotic	antibiotic inactivation	rphB
gene_3641	0.125034	0	0	0.124815	0	0	0	0	0	1.46e-12	ARO:3002881	lmrC	Miscellaneous ABC-F subfamily ATP-binding cassette ribosomal protection proteins	lincosamide antibiotic	antibiotic target protection	lmrC
gene_3706	0.0898236	0	0	0	0	0	0.0658299	0	0	6.41e-14	ARO:3000813	MexS	resistance-nodulation-cell division (RND) antibiotic efflux pump	diaminopyrimidine antibiotic;fluoroquinolone antibiotic;phenicol antibiotic	antibiotic efflux	MexS
gene_3714	0	0	0	0	0.123382	0	0	0.102333	0	2.98e-191	ARO:3004127	Escherichia coli mipA	MipA-interacting Protein	aminoglycoside antibiotic;fluoroquinolone antibiotic	reduced permeability to antibiotic;resistance by absence	Ecol_mipA
gene_4728	1.49042	2.07225	1.134	1.04548	1.18771	1.15123	3.30643	3.51347	2.77135	1.86e-10	ARO:3004480	Bifidobacterium adolescentis rpoB mutants conferring resistance to rifampicin	rifamycin-resistant beta-subunit of RNA polymerase (rpoB)	peptide antibiotic;rifamycin antibiotic	antibiotic target alteration;antibiotic target replacement	Bado_rpoB_RIF
gene_5701	0	0	0	0.0942708	0	0.0519032	0	0	0.0287486	1.44e-25	ARO:3003688	PvrR	phenotypic variant regulator	aminoglycoside antibiotic;penam;tetracycline antibiotic	resistance by absence	PvrR
gene_5704	0	0	0	0.23729	0	0	0	0	0	4.9e-188	ARO:3004045	Escherichia coli fabI mutations conferring resistance to isoniazid and triclosan	antibiotic resistant fabI	disinfecting agents and antiseptics;isoniazid-like antibiotic	antibiotic target alteration	Ecol_fabI_MULT
gene_5705	0.116203	0	0	0.115999	0	0	0.0851628	0	0.0707494	7.27e-20	ARO:3005091	RanA	ATP-binding cassette (ABC) antibiotic efflux pump	aminoglycoside antibiotic	antibiotic efflux	RanA
gene_5718	0	0	0.149963	0.0957167	0	0	0	0.0781621	0	2.16e-50	ARO:3005008	TxR	ATP-binding cassette (ABC) antibiotic efflux pump	tetracycline antibiotic	antibiotic efflux	TxR
gene_5733	0	0	0	0	0	0	0.0634593	0	0.0527191	1.95e-25	ARO:3005041	mlaF	ATP-binding cassette (ABC) antibiotic efflux pump	oxazolidinone antibiotic	antibiotic efflux	mlaF
gene_5738	0.0608144	0	0	0	0	0	0	0	0	4.71e-48	ARO:3005008	TxR	ATP-binding cassette (ABC) antibiotic efflux pump	tetracycline antibiotic	antibiotic efflux	TxR
gene_5744	0	0	0	0.104012	0	0	0	0	0	1.18e-30	ARO:3000620	adeL	resistance-nodulation-cell division (RND) antibiotic efflux pump	fluoroquinolone antibiotic;tetracycline antibiotic	antibiotic efflux	adeL
gene_5991	0.496168	0.517395	0.387999	0.247648	0.365739	0	0.363632	0.101114	0.226567	4.53e-06	ARO:3001301	RlmA(II)	non-erm 23S ribosomal RNA methyltransferase (G748)	lincosamide antibiotic;macrolide antibiotic	antibiotic target alteration	RlmA(II)
gene_6002	0.391957	0.408726	0.153253	0.880353	0.481537	0.646268	0.143629	0.319509	0.417621	1.84e-13	ARO:3003772	Brucella suis mprF	defensin resistant mprF	peptide antibiotic	antibiotic target alteration	Bsui_mprF
gene_6003	0.528527	0.629872	0.118087	0.226113	0.222624	0.248985	0.110671	0.123096	0.32179	7.9e-35	ARO:3003074	Staphylococcus aureus cls conferring resistance to daptomycin	daptomycin resistant cls	peptide antibiotic	antibiotic target alteration	Saur_cls_DAP
gene_6008	0.377911	0.675563	0.16887	0.916169	0.636727	0.474748	0.118698	0.26405	0.295828	2.65e-51	ARO:3003980	tetA(58)	major facilitator superfamily (MFS) antibiotic efflux pump	tetracycline antibiotic	antibiotic efflux	tetA(58)
gene_6009	1.03568	0.392722	0.736262	0.657908	0.0925364	0.206987	0.138005	0.153499	0.171972	7.25e-13	ARO:3003961	farA	major facilitator superfamily (MFS) antibiotic efflux pump	antibacterial free fatty acids	antibiotic efflux	farA
gene_6023	0.648519	0.721348	0.608562	0.388427	0.382433	0.285145	0.0950573	0.211459	0.315877	1.3e-41	ARO:3005091	RanA	ATP-binding cassette (ABC) antibiotic efflux pump	aminoglycoside antibiotic	antibiotic efflux	RanA
gene_6029	0.414413	0.740816	0.370362	0.53188	0.756415	0.195227	0.0867758	0.0965184	0.360447	8.56e-10	ARO:3004694	MCR-4.2	MCR phosphoethanolamine transferase	peptide antibiotic	antibiotic target alteration	MCR-4.2
gene_6034	0.529807	0.491087	0.36827	0.763931	0.636427	0.194124	0.129428	0.287919	0.286728	3.32e-82	ARO:3003746	optrA	Miscellaneous ABC-F subfamily ATP-binding cassette ribosomal protection proteins	oxazolidinone antibiotic;phenicol antibiotic	antibiotic target protection	optrA
gene_6043	0.450845	0.417896	0.156692	0.60007	0.640044	0.110128	0.110138	0.163339	0.396491	1.92e-24	ARO:3005041	mlaF	ATP-binding cassette (ABC) antibiotic efflux pump	oxazolidinone antibiotic	antibiotic efflux	mlaF
gene_6047	0.491909	0.248705	0.279759	0.357123	0.571369	0.491558	0.0655474	0.145813	0.0816806	1.54e-19	ARO:3003688	PvrR	phenotypic variant regulator	aminoglycoside antibiotic;penam;tetracycline antibiotic	resistance by absence	PvrR
gene_6055	1.09955	0.655194	0.245667	0.784011	0.463147	0.690652	0.11512	0.128044	0.286908	3.18e-19	ARO:3003250	bcrC	undecaprenyl pyrophosphate related proteins	peptide antibiotic	antibiotic target alteration	bcrC
gene_6056	0.532385	0.42298	0.237897	0.986976	0.523247	0.418004	0.222957	0.309986	0.370445	6.69e-281	ARO:3001328	Escherichia coli mdfA	major facilitator superfamily (MFS) antibiotic efflux pump	disinfecting agents and antiseptics;tetracycline antibiotic	antibiotic efflux	Ecol_mdfA
gene_6094	0.778223	0.541011	0.202854	0.129476	0.254955	0.427717	0.380229	0.211459	0.236908	1.21e-177	ARO:3003751	Escherichia coli nfsA mutations conferring resistance to nitrofurantoin	antibiotic resistant nfsA	nitrofuran antibiotic	antibiotic target alteration	Ecol_nfsA_NIT
gene_6098	0.578863	0.574884	0.129333	0.825493	0.731478	0.545396	0	0.134819	0.201393	3.86e-35	ARO:3005041	mlaF	ATP-binding cassette (ABC) antibiotic efflux pump	oxazolidinone antibiotic	antibiotic efflux	mlaF
gene_6107	0.128636	0.357705	0.201184	0.51364	0.126428	0.141399	0.0942749	0.209719	0.234958	1.28e-34	ARO:3000535	macB	ATP-binding cassette (ABC) antibiotic efflux pump	macrolide antibiotic	antibiotic efflux	macB
gene_6593	1.36846	3.26419	2.09801	1.03353	1.18865	0.920355	2.85066	2.86737	2.97481	5.78e-59	ARO:3004153	Mycobacterium tuberculosis thyA with mutation conferring resistance to para-aminosalicylic acid	aminosalicylate resistant thymidylate synthase	salicylic acid antibiotic	antibiotic target alteration	Mtub_thyA_PAS
gene_7988	0.942471	1.96558	0.737002	1.56802	0.617529	0.172663	0.805837	0.640222	0.0956361	6.64e-09	ARO:3000826	sdiA	resistance-nodulation-cell division (RND) antibiotic efflux pump	cephalosporin;disinfecting agents and antiseptics;fluoroquinolone antibiotic;glycylcycline;penam;phenicol antibiotic;rifamycin antibiotic;tetracycline antibiotic	antibiotic efflux	sdiA
gene_13680	219.36	258.914	241.73	83.4301	83.5212	68.6581	9.09087	8.83716	10.613	1.06e-61	ARO:3003296	Staphylococcus aureus gyrA conferring resistance to fluoroquinolones	fluoroquinolone resistant gyrA	fluoroquinolone antibiotic;nybomycin-like antibiotic	antibiotic target alteration	Saur_gyrA_FLO
gene_13741	0	0	0	0	0	0.161314	0.107553	0	0	1.06e-07	ARO:3003710	MexL	resistance-nodulation-cell division (RND) antibiotic efflux pump	disinfecting agents and antiseptics;macrolide antibiotic;tetracycline antibiotic	antibiotic efflux	MexL
gene_13761	0.0694636	0	0.0543198	0.0693414	0.0682713	0	0.0509085	0	0	4.72e-36	ARO:3000833	evgS	major facilitator superfamily (MFS) antibiotic efflux pump;resistance-nodulation-cell division (RND) antibiotic efflux pump	fluoroquinolone antibiotic;macrolide antibiotic;penam;tetracycline antibiotic	antibiotic efflux	evgS
gene_13795	0	0	0	0	0	0	0	0	0.0548461	1.07e-217	ARO:3005044	OmpA	General Bacterial Porin with reduced permeability to peptide antibiotics	peptide antibiotic	reduced permeability to antibiotic	OmpA
gene_13803	0	0	0.0768677	0.0490623	0.0483052	0	0	0.0400642	0	5.77e-106	ARO:3003986	TaeA	ATP-binding cassette (ABC) antibiotic efflux pump	pleuromutilin antibiotic	antibiotic efflux	TaeA
gene_13804	0.0444646	0	0.0695417	0	0.0874028	0	0.0325872	0	0.027072	3.13e-09	ARO:3003982	LlmA 23S ribosomal RNA methyltransferase	Llm 23S ribosomal RNA methyltransferase	lincosamide antibiotic	antibiotic target alteration	LlmA_23S_CLI
gene_13819	0	0	0	0	0	0	0	0.0995346	0.0743422	8.54e-27	ARO:3000535	macB	ATP-binding cassette (ABC) antibiotic efflux pump	macrolide antibiotic	antibiotic efflux	macB
gene_13823	0	0.119728	0.134677	0.0859604	0.338535	0	0	0	0	2.03e-269	ARO:3003390	Escherichia coli ompF with mutation conferring resistance to beta-lactam antibiotics	General Bacterial Porin with reduced permeability to beta-lactams	carbapenem;cephalosporin;cephamycin;monobactam;penam;penem	reduced permeability to antibiotic	Ecol_ompF_BLA
gene_13825	0.144716	0	0	0.144461	0	0.159074	0.106059	0	0	3.14e-13	ARO:3003670	PEDO-1	subclass B3 PEDO beta-lactamase	carbapenem	antibiotic inactivation	PEDO-1
gene_13838	0	0.0745475	0.0838556	0	0	0.0589364	0	0	0.0326442	0	ARO:3003950	msbA	ATP-binding cassette (ABC) antibiotic efflux pump	nitroimidazole antibiotic	antibiotic efflux	msbA
gene_13841	0.056019	0	0.175225	0	0	0	0	0.0913292	0.0682136	9.04e-97	ARO:3004721	Mycobacterium tuberculosis rpsA mutations conferring resistance to pyrazinamide	pyrazinamide resistant rpsA	pyrazine antibiotic	antibiotic target alteration	Mtub_rpsA_PZA
gene_13865	0.0530706	0	0	0.0529773	0.0521597	0	0	0	0	1.53e-43	ARO:3002882	lmrD	ATP-binding cassette (ABC) antibiotic efflux pump	lincosamide antibiotic	antibiotic efflux	lmrD
gene_13866	0.0544575	0	0	0	0	0.119721	0	0	0.0331561	7.02e-52	ARO:3003950	msbA	ATP-binding cassette (ABC) antibiotic efflux pump	nitroimidazole antibiotic	antibiotic efflux	msbA
gene_13872	0	0.0669664	0.0753279	0.0480796	0	0	0	0	0.058649	2.17e-209	ARO:3000535	macB	ATP-binding cassette (ABC) antibiotic efflux pump	macrolide antibiotic	antibiotic efflux	macB
gene_13873	0	0.116831	0	0	0	0	0	0	0	1.38e-57	ARO:3000533	macA	ATP-binding cassette (ABC) antibiotic efflux pump	macrolide antibiotic	antibiotic efflux	macA
gene_22061	0.696967	0.969045	2.07071	0.974037	1.4424	1.76386	5.57772	6.14619	4.46341	3.89e-09	ARO:3007051	Helicobacter pylori rpoB mutation conferring resistance to rifampicin	rifamycin-resistant beta-subunit of RNA polymerase (rpoB)	fluoroquinolone antibiotic;peptide antibiotic;rifamycin antibiotic	antibiotic target alteration;antibiotic target replacement	Hpyl_rpoB_RIF
gene_22362	1.20997	1.66665	1.16809	1.24884	0.60556	1.55577	1.11383	1.07453	1.31416	3.51e-31	ARO:3003311	Streptococcus pneumoniae parC conferring resistance to fluoroquinolones	fluoroquinolone resistant parC	fluoroquinolone antibiotic	antibiotic target alteration	Spne_parC_FLO
gene_23042	0.0738974	0	0.115574	0.0737675	0.0726291	0	0	0	0	2.43e-11	ARO:3004103	QepA2	major facilitator superfamily (MFS) antibiotic efflux pump	fluoroquinolone antibiotic	antibiotic efflux	QepA2
gene_23056	0.0992337	0	0	0.199716	0.294164	0.110838	0	0	0	2.13e-06	ARO:3004364	almG	lipid A acyltransferase	peptide antibiotic	antibiotic target alteration	almG
gene_27239	348.706	443.485	439.03	120.017	125.294	115.599	62.5647	63.8536	63.7136	1.39e-60	ARO:3003305	Ureaplasma urealyticum gyrB conferring resistance to fluoroquinolones	fluoroquinolone resistant gyrB	aminocoumarin antibiotic;fluoroquinolone antibiotic	antibiotic target alteration	Uure_gyrB_FLO
gene_27400	0	0	0	1.14359	0.965092	0	1.31936	0.933853	0	1.33e-60	ARO:3004681	Clostridioides difficile rpoC with mutation conferring resistance to vancomycin	vancomycin-resistant beta prime subunit of RNA polymerase (rpoC)	glycopeptide antibiotic	antibiotic target alteration	Cdif_rpoC_VAN
gene_27410	0	0	0	0	0.0823649	0	0	0	0	1.71e-10	ARO:3004153	Mycobacterium tuberculosis thyA with mutation conferring resistance to para-aminosalicylic acid	aminosalicylate resistant thymidylate synthase	salicylic acid antibiotic	antibiotic target alteration	Mtub_thyA_PAS
gene_30483	1.0011	0.821036	0.388591	0.639804	0.431723	0.328533	0.174128	0.284734	0.245569	3.03e-06	ARO:3007051	Helicobacter pylori rpoB mutation conferring resistance to rifampicin	rifamycin-resistant beta-subunit of RNA polymerase (rpoB)	fluoroquinolone antibiotic;peptide antibiotic;rifamycin antibiotic	antibiotic target alteration;antibiotic target replacement	Hpyl_rpoB_RIF
gene_31692	10.2935	14.1407	13.4395	74.2774	77.47	74.6645	76.8711	67.8438	70.3406	1.97e-09	ARO:3004476	vmlR	Miscellaneous ABC-F subfamily ATP-binding cassette ribosomal protection proteins	lincosamide antibiotic;streptogramin B antibiotic;streptogramin antibiotic	antibiotic target protection	vmlR
gene_34004	2.31545	1.60967	1.81066	1.15569	1.13786	0	2.96966	4.24681	3.52437	1.81e-06	ARO:3003463	Mycobacterium tuberculosis kasA mutant conferring resistance to isoniazid	antibiotic resistant kasA	disinfecting agents and antiseptics;isoniazid-like antibiotic	antibiotic target alteration	Mtub_kasA_INH
gene_34452	2.68752	2.99019	1.26033	2.2401	1.14312	1.27848	2.09602	2.04349	2.72317	4.51e-71	ARO:3004153	Mycobacterium tuberculosis thyA with mutation conferring resistance to para-aminosalicylic acid	aminosalicylate resistant thymidylate synthase	salicylic acid antibiotic	antibiotic target alteration	Mtub_thyA_PAS
gene_43223	19.9658	19.5952	20.0638	5.5914	7.81371	4.76669	1.9201	2.43025	2.09017	7.53e-08	ARO:3000813	MexS	resistance-nodulation-cell division (RND) antibiotic efflux pump	diaminopyrimidine antibiotic;fluoroquinolone antibiotic;phenicol antibiotic	antibiotic efflux	MexS
gene_45120	2.64875	2.96508	4.34092	2.43235	2.82238	2.28965	4.02673	4.73659	4.27361	1.24e-39	ARO:3003307	Salmonella serovars gyrB conferring resistance to fluoroquinolones	fluoroquinolone resistant gyrB	aminocoumarin antibiotic;fluoroquinolone antibiotic	antibiotic target alteration	Sser_gyrB_FLO
gene_46160	0	0	0	0	0	0	0	0.140005	0	2.05e-26	ARO:3005345	Trimethoprim-resistant dihydrofolate reductase DfrA43	trimethoprim resistant dihydrofolate reductase dfr	diaminopyrimidine antibiotic	antibiotic target replacement	DfrA43_TMP
gene_47693	0	0	0	0.150258	0.147939	0.110305	0.330946	0.286302	0.458225	4.73e-46	ARO:3003305	Ureaplasma urealyticum gyrB conferring resistance to fluoroquinolones	fluoroquinolone resistant gyrB	aminocoumarin antibiotic;fluoroquinolone antibiotic	antibiotic target alteration	Uure_gyrB_FLO
gene_48161	2.06492	1.88101	2.22724	1.20834	1.67957	0.626149	2.2961	1.16086	2.12426	2.32e-10	ARO:3007051	Helicobacter pylori rpoB mutation conferring resistance to rifampicin	rifamycin-resistant beta-subunit of RNA polymerase (rpoB)	fluoroquinolone antibiotic;peptide antibiotic;rifamycin antibiotic	antibiotic target alteration;antibiotic target replacement	Hpyl_rpoB_RIF
gene_48207	335.601	440.343	437.304	113.842	101.619	84.2007	1.51047	2.24007	2.30052	3.48e-15	ARO:3004253	vanU gene in vanG cluster	glycopeptide resistance gene cluster;vanU	glycopeptide antibiotic	antibiotic target alteration	vanU_in_vanG_cl
gene_50049	710.232	825.066	800.303	215.475	226.723	197.074	63.3663	65.458	67.7085	1.42e-66	ARO:3003305	Ureaplasma urealyticum gyrB conferring resistance to fluoroquinolones	fluoroquinolone resistant gyrB	aminocoumarin antibiotic;fluoroquinolone antibiotic	antibiotic target alteration	Uure_gyrB_FLO
gene_51949	0.300564	0.417896	0	0	1.47702	0.330384	1.76222	0.980033	0.182996	1.39e-06	ARO:3007051	Helicobacter pylori rpoB mutation conferring resistance to rifampicin	rifamycin-resistant beta-subunit of RNA polymerase (rpoB)	fluoroquinolone antibiotic;peptide antibiotic;rifamycin antibiotic	antibiotic target alteration;antibiotic target replacement	Hpyl_rpoB_RIF
